# Supplementary material for: Effects of Premature Ventricular Complex Burden on Left Ventricular Global Longitudinal Strain in Patients without Structural Heart Disease
Source: J Clin Med. 2024 Mar 20;13(6):1796. doi: 10.3390/jcm13061796 (PMC10971011; doi:10.3390/jcm13061796)
Supplement: Supplementary file 1 [file jcm-13-01796-s001.zip]

Archive with 1 entries (1 files):
- jcm-2869668-supplementary.pdf
